# Supplementary material for: Dataset of white spot disease affected shrimp farmers disaggregated by the variables of farm site, environment, disease history, operational practices, and saline zones
Source: Data Brief. 2020 Jun 27;31:105936. doi: 10.1016/j.dib.2020.105936 (PMC7339013; doi:10.1016/j.dib.2020.105936)
Supplement: Supplementary file 1 [file mmc1.xml]

<?xml version="1.0" encoding="utf-8" standalone="no"?>
<data>
  <datasets>
    <author>neaz41119@bau.edu.bd;nah.goldfish@gmail.com</author>
    <type>1</type>
    <dataset>
      <name>Dataset of white spot disease affected shrimp farmers disaggregated by the variables of farm site, environment, disease history, operational practices, and saline zones</name>
      <caption />
      <description>The dataset is about the shrimp farming in Bangladesh in terms of farm site characteristics, environmental variables, disease history and management variables of farms which is organized in the Microsoft Excel Spreadsheet. Under these four domains, data with 39 variables were collected by the questionnaire survey of 233 WSD affected shrimp farmers in Southwest Bangladesh.</description>
      <filetype>
        <name />
      </filetype>
      <filesize />
      <source>0</source>
      <sourcename>Original Data</sourcename>
      <access>
        <type>1</type>
        <name>Data available in data repository</name>
        <reponame>Mendeley Data</reponame>
        <PersistentId>http://dx.doi.org/10.17632/nz96v5spbf.2</PersistentId>
        <deeplinkurl>https://data.mendeley.com/datasets/nz96v5spbf/2</deeplinkurl>
      </access>
    </dataset>
  </datasets>
</data>
