# Supplementary material for: Dataset of white spot disease affected shrimp farmers disaggregated by the variables of farm site, environment, disease history, operational practices, and saline zones
Source: Data Brief. 2020 Jun 27;31:105936. doi: 10.1016/j.dib.2020.105936 (PMC7339013; doi:10.1016/j.dib.2020.105936)
Supplement: Supplementary file 2 [file mmc2.xlsx]

## Sheet: Dateset
SlNo	FarmerAge	FarmerEduaction	InvolveWithShrimpFarming	Latitude	Longitude	Zone	PriorLandUse	Area_ha	SoilType	CanalDepth_ft	GherDepth_ft	Operator	FertilizerUse	ChemicalUsePondPreparation	ChemicalUseWaterTreatment	Aerator	GherDryAfterHarvest	SludgeRemovalMethods	SludgeRemovalInterval	MaintainAndRepairDikes	PeriodOfFallow	WaterSource_DirectNatural	WaterSource_IndirectNatural	WaterComingViaOtherFarms	Reservoir	WaterExchangeFrequency	InletOutlet	CultureMethod	SourceOfFingerling	StockingDensity_PL/40MeterSquare	StockingAge_Days	PLQuality	CropRotation	FeedType	FeedAdditives	BirdScare	CrabFench	FootBath	LimitedAccess	SameEquipmentForWholeCultureArea	CulturePractice	Temperature	pH	Salinity	PreviousPrevalence(%)	CurrentPrevalance(%)	VirusDetected
1	50	Primary	18	22.8012	89.5504	Khulna	3	0.182186	1	7	5	1	1	1	1	0	1	3	3	2	55	0	2	0	0	3	0	1	1	111	15	2	0	3	1	0	0	0	0	1	2	28	8	9	70	0	0
2	64	Junior Secondary	20	22.8404	89.7522	Khulna	3	0.145749	2	7	3	1	3	3	1	0	1	2	2	2	50	3	0	0	0	1	1	3	1	166	7	2	1	3	1	0	0	0	0	1	2				20	0	0
3	25	Junior Secondary	18	22.8235	89.6728	Khulna	3	0.809717	2	6	4	1	4	3	3	0	1	2	2	2	55	3	0	0	0	1	1	3	1	100	8	2	1	2	0	0	0	0	0	1	2				75	15	1
4	37	Secondary	18	22.8236	89.6726	Khulna	3	0.404858	2	6	4	1	4	3	1	0	1	2	2	2	45	3	0	0	0	1	1	3	1	89	5	2	1	2	0	0	0	0	0	1	2			2	15	20	1
5	22	Primary	4	22.5974	89.7391	Bagerhat	3	2.31579	2	6	2.5	1	4	1	3	0	1	1	2	1	55	1	0	0	0	4	0	1	2	44	30	2	1	4	1	0	0	0	0	1	2	24	7.5	11	15	45	1
6	30	Secondary	9	22.5959	89.7363	Bagerhat	3	0.404858	2	8	2	1	1	3	1	0	1	1	2	2	70	0	2	0	0	3	1	3	2	200	12	2	1	3	1	0	0	0	0	1	2		11	7	65	40	1
7	25	Higher Secondary	10	22.5975	89.7391	Bagerhat	3	0.607287	2	8	3	1	4	1	1	0	1	3	2	2	115	1	0	0	0	4	0	1	1	45	30	2	1	4	1	0	0	0	0	1	2	26	7	10	20	35	1
8	28	Primary	10	22.5982	89.7296	Khulna	3	2.02429	2	5	2	0	4	1	3	0	1	2	2	2	75	1	0	0	0	4	1	3	2	115	35	2	1	3	1	0	0	0	0	1	2	26	7.5	9	70	35	1
9	50	Primary	16	22.5968	89.7355	Bagerhat	3	4.04858	2	6	3	1	3	1	1	0	1	2	2	2	45	1	0	0	0	4	1	3	2	122	15	2	1	3	1	0	0	0	0	1	2	25	7	8	30	65	1
10	50	Primary	10	22.5968	89.7355	Bagerhat	3	4.04858	2	4	3	1	3	1	1	0	1	2	2	2	50	1	0	0	0	4	1	3	2	122	15	2	1	3	1	0	0	0	0	1	2	25	8	7	40	100	1
11	62	Primary	38	22.5967	89.7354	Bagerhat	3	0.647773	2	7	5	0	1	1	1	0	1	2	3	2	45	0	2	0	0	4	1	3	2	256	35	2	1	3	0	0	0	0	0	1	2	25	7	8	80	100	1
12	33	Secondary	15	22.5926	89.7424	Bagerhat	3	1.01215	2	6	3	1	3	1	1	0	1	2	3	2	40	1	0	0	0	4	1	3	2	216	15	2	1	3	1	0	0	0	0	1	2	25	7	8	15	100	1
13	37	Secondary	9	22.5976	89.7264	Bagerhat	3	0.404858	2	5	2	0	4	1	1	0	1	1	3	2	75	1	0	0	0	4	0	3	2	27	32	2	1	3	0	0	0	0	0	1	2	24	7.5	8	35	0	0
14	40	Higher Secondary	17	22.6256	89.7487	Bagerhat	3	10.5263	2	10	4	1	4	3	1	0	1	3	2	2	135	0	4	1	0	4	1	3	2	57	35	2	1	3	0	0	0	0	0	1	2				20	100	1
15	52	Primary	11	22.5965	89.7226	Bagerhat	3	0.809717	2	8	3	1	4	1	3	0	1	3	3	2	70	1	0	0	0	4	1	1	2	56	30	2	1	3	1	0	0	0	0	1	2	26	7	11	35	40	1
16	28	Secondary	10	22.5975	89.739	Bagerhat	3	0.842105	2	7.5	2.5	1	4	3	3	0	1	3	2	2	75	1	0	0	0	4	1	1	1	88	30	2	1	3	1	0	0	0	0	1	2	27	7.5	10	15	0	0
17	43	Higher Secondary	17	22.7687	89.3406	Khulna	3	0.40081	3	3	2	1	1	3	3	0	1	5	1	2	30	0	2	0	0	3	0	1	2	110	40	2	1	3	1	0	0	0	0	1	2	27	7	10	30	15	1
18	50	Junior Secondary	16	22.7687	89.3395	Khulna	3	0.809717	3	4	1.5	1	3	1	1	0	1	3	2	2	180	0	2	0	0	1	1	3	2	365	15	2	1	3	0	0	0	0	0	1	2	27	7	6	30	0	0
19	36	Higher Secondary	9	22.7686	89.3401	Khulna	3	0.931174	2	5	2.5	1	1	3	3	0	1	3	2	2	40	2	0	0	0	1	1	3	2	279	25	2	1	3	1	0	0	0	0	1	2	28	7.5	7	70	100	1
20	30	Higher Secondary	9	22.7498	89.3217	Khulna	3	0.668016	3	3	2.5	1	1	3	3	0	1	3	2	2	35	0	2	0	0	1	0	3	1	115	15	2	1	3	1	0	0	0	0	1	2	26	7.5	10	30	15	1
21	30	Secondary	8	22.768	89.3402	Khulna	3	0.40081	3	5	1	1	3	1	1	0	1	3	2	2	45	2	0	0	0	1	1	3	1	56	30	2	1	3	0	0	0	0	0	1	2	28	8	7	15	0	0
22	23	Higher Secondary	9	22.7682	89.3402	Khulna	3	0.526316	2	5	2.5	0	1	1	1	0	1	3	2	2	45	0	2	0	0	1	1	3	2	208	20	2	1	3	0	0	0	0	0	1	2	27	7	7	80	0	0
23	31	Junior Secondary	4	22.7918	89.3419	Khulna	3	2.67206	3	8	5	1	1	1	3	0	1	3	2	2	30	2	0	0	0	2	0	1	2	95	20	2	1	2	1	0	0	0	0	1	2	26	8	2.5	15	0	0
24	46	Secondary	10	22.7686	89.34	Khulna	3	1.33603	2	6	3	0	1	1	1	0	1	2	3	2	45	2	0	0	0	1	1	3	2	183	22	2	1	4	0	0	0	0	0	1	2	28	7.2	5	100	50	1
25	40	Primary	10	22.7684	89.34	Khulna	3	0.161943	1	5	2	1	3	1	1	0	1	3	2	2	140	0	4	1	0	1	1	3	2	303	7	2	0	3	0	0	0	0	0	1	2	26	8	6	100	20	1
26	43	Higher Secondary	19	22.7497	89.3217	Khulna	3	0.267206	3	5	3	1	1	3	3	0	1	1	2	1	75	1	0	0	0	1	0	1	2	110	15	2	1	3	1	0	0	0	0	1	2	27	7.5	13	15	15	1
27	40	Higher Secondary	9	22.7683	89.341	Khulna	3	0.445344	2	4	1	1	1	1	1	0	1	1	2	2	45	0	2	0	0	3	0	3	2	300	12	2	1	3	0	0	0	0	0	1	2	30	7	5	100	0	0
28	38	Secondary	18	22.7687	89.3398	Khulna	3	0.534413	1	5	2.5	0	1	1	1	0	1	2	3	2	45	0	2	0	0	1	1	3	3	208	15	2	1	3	0	0	0	0	0	1	2	25	7.5	6	100	100	1
29	50	Junior Secondary	12	22.7009	89.4574	Khulna	3	0.149798	1	2	1	1	2	1	1	0	1	3	3	2	30	3	0	0	0	1	0	3	1	166	30	2	1	4	0	0	0	0	0	1	2	27	6	4	15	0	0
30	35	Junior Secondary	12	22.7355	89.5118	Khulna	3	0.607287	3	4	1.5	1	3	1	1	0	1	3	3	2	75	0	2	0	0	3	0	3	2	271	30	2	1	3	0	0	0	0	0	1	2	33	8	7.5	100	0	0
31	32	Junior Secondary	23	22.7031	89.4733	Khulna	1	0.404858	1	5	3	0	1	1	1	0	1	3	2	2	30	0	2	0	0	4	0	1	2	176	15	2	1	3	1	0	0	0	0	1	2	32		7	100	100	1
32	45	Junior Secondary	23	22.7037	89.4735	Khulna	3	3.23887	1	4	2.5	1	4	1	1	0	1	3	2	2	75	0	2	0	0	4	0	1	2	66	30	2	1	2	0	0	0	0	0	1	2	30	8	12	90	100	1
33	60	Junior Secondary	23	22.7069	89.464	Khulna	3	0.202429	3	3	1	1	3	1	1	0	1	3	2	2	65	1	0	0	0	4	1	3	1	130	30	2	1	3	0	0	0	0	0	1	2	33	6	7	35	0	0
34	70	Primary	28	22.7031	89.4735	Khulna	3	0.242915	1	4	2.5	0	2	1	1	0	1	3	2	2	30	1	0	0	0	4	1	3	2	280	20	2	1	2	0	0	0	0	0	1	2	29	7.5	9	80	30	1
35	48	Primary	16	22.3461	89.2093	Satkhira	3	1.9919	2	4	2	1	4	3	1	0	1	2	2	2	45	1	0	0	0	4	1	1	2	693	10	2	0	3	1	0	0	0	0	1	2	35	9	18	75	30	1
36	41	Secondary	18	22.295	89.2111	Satkhira	3	0.935223	2	3	2	1	2	3	1	0	1	3	2	2	70	1	0	0	0	4	0	1	2	497	8	2	1	2	1	0	0	0	0	1	2	34	9	18	60	30	1
37	37	Secondary	22	22.8014	89.5549	Bagerhat	3	1.01215	2	3	2	1	4	1	1	0	1	5	1	2	45	1	0	0	0	4	1	3	2	245	25	2	1	3	1	0	0	0	0	1	2	29	7	12	65	30	1
38	48	Primary	28	22.6648	89.0897	Satkhira	3	0.801619	2	4	3	1	4	3	1	0	1	3	2	2	30	0	2	0	0	4	1	3	2	577	12	2	1	3	0	0	0	0	0	1	2	27	7.5	14	75	100	1
39	29	Primary	18	22.6526	89.0506	Satkhira	1	0.668016	2	6	3	1	3	1	1	0	1	1	2	2	30	1	0	0	0	4	1	3	2	866	30	2	1	3	1	0	0	0	0	1	2	30			80	35	1
40	40	Junior Secondary	13	22.6379	88.9916	Satkhira	3	0.404858	2	4	2	1	1	1	1	0	1	3	2	2	75	2	0	0	0	1	1	3	2	977	30	2	1	3	1	0	0	0	0	1	2	30			40	100	1
41	55	Primary	38	22.6506	89.0769	Satkhira	3	0.506073	2	3	2	1	1	1	1	0	1	1	2	2	30	1	0	0	0	4	1	3	2	416	10	2	1	3	1	0	0	0	0	1	2	28			85	35	1
42	31	Higher Secondary	5	22.7887	89.4791	Khulna	3	0.323887	2	8	5	1	3	3	3	1	1	3	2	2	45	0	1	0	1	2	0	4	2	360	20	1	0	2	1	1	1	1	1	0	1	25	8	11	15	0	0
43	29	Junior Secondary	4	22.742	89.4359	Khulna	3	0.222672	2	10	8	1	3	3	3	1	1	3	2	2	55	0	1	0	1	3	0	4	2	310	20	1	0	2	1	1	1	1	1	0	1	26	7.5	13	20	0	0
44	54	Higher Secondary	11	22.7915	89.7324	Bagerhat	3	0.364372	3	4	4	1	3	3	3	1	1	3	2	2	50	0	1	0	1	2	0	4	2	315	25	1	0	2	1	1	1	1	1	0	1	25	8	13	15	0	0
45	29	Secondary	4	22.7405	89.4649	Khulna	3	0.263158	2	6	4	1	3	3	3	1	1	3	2	2	30	0	1	0	1	2	0	4	2	289	15	1	0	2	1	1	1	1	1	0	1	24	8	12	20	0	0
46	35	Junior Secondary	4	22.7359	89.5119	Khulna	3	0.404858	2	6	4	1	3	3	3	1	1	3	2	2	45	0	1	0	1	4	0	4	2	295	20	1	0	2	1	1	1	1	1	0	1	23	7.5	12	15	0	0
47	48	Secondary	9	22.3546	89.1743	Satkhira	3	4.0081	2	5	2.5	1	3	1	1	0	1	3	2	2	55	1	0	0	0	4	1	1	2	463	25	2	1	4	1	0	0	0	0	1	2	32	8	17	90	35	1
48	30	Higher Secondary	10	22.3546	89.1743	Satkhira	3	1.87449	2	5	3	1	3	3	1	0	1	3	2	2	75	1	0	0	0	1	1	1	2	361	12	2	1	4	0	0	0	0	0	1	2	32	5.5	7	30	90	1
49	60	Higher Secondary	26	22.3945	89.1769	Satkhira	3	5.87045	2	2	1	0	3	1	1	0	1	3	2	2	45	1	0	0	0	4	1	1	2	315	30	2	0	4	0	0	0	0	0	1	2	30	8	13	100	45	1
50	28	Secondary	8	22.8031	89.7364	Bagerhat	3	0.323887	2	8	5	1	1	3	3	0	1	3	2	2	50	3	0	0	0	4	0	1	1	350	25	2	0	4	1	0	0	0	0	1	2	26	7	10	40	40	1
51	30	Secondary	15	22.3679	89.1574	Satkhira	3	0.939271	2	3	2	1	3	1	1	0	1	3	3	2	45	1	0	0	0	4	1	1	2	453	25	2	1	4	0	0	0	0	0	1	2	31	8	14	100	40	1
52	42	Primary	14	22.3655	89.1883	Satkhira	3	2.67206	2	3	1.5	1	3	1	1	0	1	2	2	2	45	1	0	0	0	4	1	1	2	1000	35	2	0	4	0	0	0	0	0	1	2	29	7.5	16	45	90	1
53	39	Secondary	19	22.3651	89.1904	Satkhira	3	2.29555	1	3	2	1	3	1	1	0	1	3	3	2	30	0	2	0	0	4	1	1	2	486	20	2	0	3	1	0	0	0	0	1	2	32	9	25	100	30	1
54	51	Secondary	19	22.3416	89.1159	Satkhira	3	1.20243	2	4	1.5	0	1	1	1	0	1	2	2	2	70	1	0	0	0	4	1	1	2	1111	30	2	1	2	1	0	0	0	0	1	2	28			100	35	1
55	45	Secondary	17	22.3416	89.1159	Satkhira	3	1.57895	2	4	2	1	3	1	1	0	1	3	2	2	45	0	2	0	0	3	1	1	2	638	35	2	1	4	0	0	0	0	0	1	2				30	50	1
56	49	Secondary	13	22.5799	89.7049	Bagerhat	3	0.121457	1	3	1.5	1	3	1	3	0	1	2	2	2	30	1	0	0	0	4	1	3	1	166	15	2	0	4	1	0	0	0	0	1	2	26	9	11	30	50	1
57	60	Secondary	30	22.5807	89.6667	Bagerhat	3	0.242915	1	3	2.5	1	1	1	3	0	1	5	1	2	30	0	4	1	0	4	1	1	2	300	30	3	0	4	1	0	0	0	0	1	2	28	7.5	13	100	50	1
58	48	No	19	22.5809	89.6667	Bagerhat	3	0.194332	2	3	2.5	1	1	1	1	0	0	5	1	2	30	0	4	1	0	4	1	1	1	50	40	2	0	4	1	0	0	0	1	1	2	33			40	0	0
59	40	Junior Secondary	15	22.5811	89.6667	Bagerhat	3	0.688259	2	3	1.3	1	3	1	1	0	1	1	3	1	45	0	4	1	0	4	1	1	1	81	20	2	1	4	1	0	0	0	0	1	2	29	7.5	13	35	15	1
60	32	Higher Secondary	15	22.5821	89.6661	Bagerhat	3	0.145749	1	5	3	1	1	1	3	0	1	3	2	2	55	0	4	1	0	3	1	1	1	300	30	2	0	3	1	0	0	0	0	1	2	28	7	13	100	45	1
61	50	Secondary	26	22.5795	89.6665	Bagerhat	3	0.210526	1	3.5	3	1	1	1	1	0	1	3	3	2	30	0	4	1	0	1	0	3	1	250	7	2	0	4	1	0	0	0	0	1	2	28	7.5	14	100	20	1
62	66	Higher Secondary	22	22.5814	89.6664	Bagerhat	3	0.323887	1	3	2	1	1	1	1	0	1	3	2	2	45	0	4	1	0	3	1	1	3	200	15	3	0	4	0	0	0	0	0	1	2	29	7	13	30	45	1
63	30	Secondary	15	22.6761	89.4098	Khulna	3	0.0506073	2	4	2	1	1	1	3	0	1	2	2	2	45	2	0	0	0	3	0	1	2	208	12	1	1	2	1	0	0	0	0	1	2	27	7.5	13	30	0	0
64	50	Higher Secondary	15	22.6762	89.4099	Khulna	3	0.850202	3	4	3	1	3	1	1	0	1	2	2	2	70	0	2	0	0	4	1	1	1	250	15	2	1	4	1	0	0	0	0	1	2	28	7.5	12	100	40	1
65	55	Higher Secondary	20	22.6953	89.4101	Khulna	3	0.1417	3	2	1.2	1	3	1	3	0	1	3	2	2	45	2	0	0	0	4	0	1	1	268	15	2	1	3	1	0	0	0	0	1	2	28	7.5	13	35	0	0
66	37	Primary	12	22.6763	89.41	Khulna	3	0.253036	3	3.5	2	1	1	1	3	0	1	3	2	2	45	0	4	1	0	4	1	1	2	75	7	1	1	4	0	0	0	0	0	0	2	37	9	14	100	90	1
67	48	Primary	18	22.698	89.4151	Khulna	1	0.425101	3	3	2	1	2	1	1	0	1	1	2	2	50	1	0	0	0	4	1	1	2	150	15	3	0	4	0	0	0	0	0	1	2	29	7	13	100	85	1
68	47	Higher Secondary	21	22.6953	89.4101	Khulna	3	0.931174	3	3	2	1	3	1	3	0	1	1	2	2	30	1	0	0	0	3	0	1	2	123	13	2	1	3	1	0	0	0	0	1	2	28	8	14	40	20	1
69	57	No	22	22.6763	89.41	Khulna	1	0.222672	2	2.5	0.8	1	4	1	1	0	1	3	2	2	74	1	0	0	0	4	0	1	1	220	15	2	0	1	0	0	0	0	0	1	2	35	8.7	10	100	0	0
70	56	Primary	23	22.6943	89.4102	Khulna	3	0.607287	3	3	1.5	1	3	1	3	0	1	3	2	2	30	1	0	0	0	3	0	1	2	146	15	1	1	3	1	0	0	0	0	1	2	29	8.5	14	100	0	0
71	48	Primary	14	22.698	89.4151	Khulna	3	0.323887	2	3.5	3	0	3	1	3	0	1	1	3	2	45	1	0	0	0	4	1	1	2	125	7	3	1	3	1	0	0	0	0	1	2	28	8	13	100	40	1
72	58	Primary	15	22.6763	89.41	Khulna	1	1.21457	1	6	2.5	1	4	1	1	0	1	5	1	2	75	0	4	1	0	4	1	1	1	275	7	2	0	1	0	0	0	0	0	0	2	36	8.8	13	90	85	1
73	32	Primary	15	22.6952	89.41	Khulna	1	1.01215	3	2.5	1.4	1	3	1	1	0	1	3	3	2	75	0	4	1	0	3	0	1	1	224	14	2	1	3	0	0	0	0	0	0	2	28	8	13	45	40	1
74	37	Junior Secondary	16	22.6763	89.41	Khulna	3	0.230769	3	3	1.5	1	2	1	3	0	1	3	2	2	30	0	4	1	0	4	0	1	2	100	3	1	1	4	0	0	0	0	0	1	2	37	8.2	13	95	90	1
75	55	Higher Secondary	20	22.6763	89.4098	Khulna	1	1.11336	3	5	2.5	1	3	1	3	0	1	3	2	2	55	2	0	0	0	2	1	1	1	180	8	2	1	3	1	0	0	0	0	1	2	28	7.5	14	45	0	0
76	55	Primary	25	22.6982	89.4154	Khulna	1	0.242915	3	4	3	1	3	1	1	0	1	2	3	2	30	1	0	0	0	4	0	1	1	100	20	2	0	3	0	0	0	0	0	1	2	28	7.5	13	95	15	1
77	40	Secondary	10	22.6763	89.4098	Khulna	1	0.303644	2	3	1	1	4	1	1	0	1	2	2	2	30	1	0	0	0	3	1	1	2	160	13	3	1	4	0	0	0	0	0	1	2	29	8	14	45	0	0
78	70	Primary	20	22.6982	89.4154	Khulna	1	0.404858	3	4	3	0	4	1	1	0	1	5	1	1	45	1	0	0	0	4	1	1	1	80	15	2	0	1	0	0	0	0	0	1	2	28	8	14	75	100	1
79	50	Higher Secondary	25	22.6763	89.4098	Khulna	3	0.303644	2	4	2	1	4	1	1	0	1	3	2	2	45	1	0	0	0	4	1	1	1	220	8	2	1	4	0	0	0	0	0	1	2	27	8.5	12	30	100	1
80	35	No	15	22.6761	89.4089	Khulna	3	0.121457	3	4.5	3	1	3	1	3	0	1	3	2	2	45	0	1	0	0	3	1	1	1	600	5	1	0	4	0	1	1	1	1	1	1	36	8.6	12	60	90	1
81	48	Primary	18	22.6982	89.4154	Khulna	3	0.242915	2	4	3	1	3	1	3	0	1	1	2	2	50	2	0	0	0	4	1	1	2	80	15	2	0	3	1	0	0	0	0	0	2	29	7.5	12	60	35	1
82	36	Primary	10	22.6765	89.41	Khulna	1	0.728745	2	3.5	2	1	3	1	3	0	1	3	2	2	75	1	0	0	0	3	1	1	1	178	8	2	0	4	0	0	0	0	0	1	2	29	7.5	14	20	35	1
83	36	Higher Secondary	21	22.6916	89.4782	Khulna	3	0.34413	3	3	2	1	4	1	1	0	1	2	2	2	30	3	0	0	0	1	1	1	1	80	12	2	0	1	0	0	0	0	0	0	2	31	7.5	12	55	85	1
84	51	Higher Secondary	15	22.6905	89.4788	Khulna	1	0.161943	2	10	2	1	4	1	1	0	1	3	3	2	45	0	4	1	0	1	0	1	1	125	8	2	0	2	0	0	0	0	0	0	2	33	8.5	11	30	40	1
85	38	Secondary	5	22.6914	89.4825	Khulna	3	0.153846	1	4	3	1	4	1	3	0	1	3	2	2	105	2	0	0	0	4	0	1	1	120	5	1	0	1	0	0	0	0	0	1	2	37	8.6	10	60	70	1
86	60	Junior Secondary	30	22.689	89.4774	Khulna	3	0.161943	1	3	2	1	4	1	1	0	1	2	3	2	30	0	4	1	0	4	0	1	1	110	20	2	0	1	0	0	0	0	0	1	2	30	7	13	65	45	1
87	59	Junior Secondary	20	22.6893	89.4779	Khulna	3	0.0404858	2	5	2.5	1	1	1	3	0	1	5	1	2	75	2	0	0	0	3	0	3	3	130	10	2	0	4	1	0	0	0	0	1	2	30	8	11.5	75	0	0
88	47	Primary	25	22.6893	89.4785	Khulna	3	0.121457	3	4	2	1	4	1	1	0	1	2	3	2	30	0	4	1	0	3	0	1	1	125	15	2	0	1	0	0	0	0	0	1	2	31	7	13	85	0	0
89	52	Junior Secondary	20	22.6894	89.4785	Khulna	3	0.048583	2	5	3	1	3	1	3	0	1	5	1	2	45	2	0	0	0	3	0	1	1	100	10	2	0	4	1	0	0	0	0	1	2	32	8.5	12	80	0	0
90	19	Higher Secondary	7	22.6891	89.4769	Khulna	3	0.11336	2	5	2.5	1	1	1	3	0	1	3	3	2	70	2	0	0	0	3	0	1	3	145	10	2	0	4	1	0	0	0	0	0	2	33	8.5	10	80	0	0
91	40	Junior Secondary	15	22.6928	89.4764	Khulna	3	0.251012	1	5	3	1	4	1	3	0	1	3	2	2	75	1	0	0	0	4	0	1	2	65	10	2	0	1	0	0	0	0	0	0	2	36	8	11	30	45	1
92	29	Junior Secondary	5	22.742	89.4359	Khulna	3	0.174089	2	12	8	1	3	3	3	1	1	1	2	2	30	0	1	0	1	3	0	4	2	651	9	1	1	2	1	1	1	1	1	0	1	29	7.9	11	10	0	0
93	38	Higher Secondary	15	22.7456	89.4751	Khulna	3	0.101215	2	5	5	1	4	1	3	1	1	1	2	2	30	0	1	0	1	2	0	4	2	400	30	2	0	2	1	1	1	1	1	1	1	29	7.6	12	15	0	0
94	50	Higher Secondary	9	22.7565	89.4772	Khulna	3	0.1417	2	8	6	1	3	3	3	1	1	1	2	2	65	0	1	0	1	2	0	4	2	342	8	2	1	2	1	1	1	1	1	0	1	29	7.6	8.8	85	0	0
95	38	Junior Secondary	5	22.797	89.5272	Khulna	3	0.34413	2	5.5	5	1	3	3	3	1	1	1	2	2	70	0	1	0	1	3	0	4	2	705	10	1	0	2	1	1	1	1	1	1	1	30	7.6	10	15	0	1
96	33	Secondary	3	22.7019	89.4738	Khulna	3	0.0121457	2	4	2	1	2	1	1	0	1	3	3	2	30	0	4	1	0	4	0	3	1	125	9	2	1	4	0	0	0	0	0	1	2	31	8	12	20	0	0
97	38	Secondary	15	22.6995	89.4747	Khulna	1	0.364372	2	3	2	1	4	1	1	0	1	5	1	1	75	1	0	0	0	3	1	1	3	160	15	2	0	1	0	0	0	0	0	1	2	29	7.8	13	85	50	1
98	60	Junior Secondary	30	22.6983	89.4736	Khulna	1	0.607287	1	3.5	2	1	3	1	1	0	1	3	3	2	75	1	0	0	0	4	0	3	1	145	45	1	0	2	0	0	0	0	0	0	2	36	8.2	10	75	75	1
99	27	Higher Secondary	10	22.7002	89.4735	Khulna	1	0.0769231	2	5	2	1	4	1	1	0	1	2	3	2	30	1	0	0	0	3	1	1	3	87	7	2	0	1	0	0	0	0	0	1	2	34	8	12	70	50	1
100	45	Primary	14	22.6999	89.4729	Khulna	3	0.255061	2	3	2	1	4	1	3	0	1	2	3	2	105	1	0	0	0	2	0	1	3	250	17	3	0	2	0	0	0	0	0	1	2	30	7.7	12	70	0	0
101	22	Secondary	3	22.7003	89.4722	Khulna	3	0.101215	2	3.5	2	1	2	1	1	0	1	3	3	2	30	1	0	0	0	3	0	1	2	210	7	2	0	2	0	0	0	0	0	1	2	35	7.9	11	45	20	1
102	58	Primary	20	22.7041	89.4766	Khulna	3	0.271255	2	4	2.5	1	1	1	1	0	1	3	3	2	30	1	0	0	0	3	0	1	1	70	8	2	0	2	0	0	0	0	0	1	2	35	8.5	13	40	70	1
103	50	Primary	10	22.6981	89.475	Khulna	3	0.1417	3	2	1	1	3	1	1	0	1	5	1	1	45	1	0	0	0	2	1	4	1	250	15	2	0	1	0	0	0	0	0	1	2	29	7.8	12	70	0	0
104	22	Diploma	1	22.7019	89.4722	Khulna	1	0.222672	1	7	5	1	4	1	3	0	1	2	3	2	50	0	4	1	0	1	0	3	2	200	7	2	0	1	0	0	0	0	0	0	2	34	7.8	11	20	0	0
105	60	Primary	7	22.7046	89.4733	Khulna	3	0.101215	3	6.5	2	1	1	1	3	0	1	1	2	2	75	2	0	0	0	2	0	1	1	160	9	2	1	2	1	0	0	0	0	1	2	33	8	10	65	50	1
106	27	Secondary	15	22.7046	89.4733	Khulna	3	0.303644	2	5	2	1	2	1	1	0	1	3	2	2	50	1	0	0	0	3	0	1	3	160	8	2	0	2	0	0	0	0	0	0	2	32	8	13	15	0	0
107	35	Junior Secondary	20	22.7022	89.4715	Khulna	3	0.404858	2	5	3	1	3	1	3	0	1	1	3	2	70	1	0	0	0	3	1	1	3	150	20	3	0	3	1	0	0	0	0	1	2	30	7.9	13	65	45	1
108	50	Secondary	20	22.7022	89.4715	Khulna	3	0.263158	2	3	2	1	4	1	1	0	1	2	2	2	50	0	4	1	0	3	0	1	3	130	12	3	0	2	0	0	0	0	0	1	2	30	7.8	13	65	15	1
109	33	Secondary	8	22.786	89.3356	Khulna	1	0.356275	2	2	3	1	4	1	3	0	1	3	2	2	80	0	4	1	0	4	1	1	3	685	10	2	0	2	1	0	0	0	0	1	2	32	7.5	12	40	0	0
110	42	Secondary	16	22.825	89.2807	Khulna	3	0.404858	3	3.5	3	0	3	1	3	0	1	3	2	2	85	0	4	1	0	3	1	1	2	240	12	2	0	3	1	0	0	0	0	1	2	31	7.5	7	15	0	0
111	54	Primary	20	22.825	89.2807	Khulna	1	0.364372	3	4	3	1	3	1	3	0	1	5	1	1	30	1	0	0	0	3	1	3	2	250	10	2	1	3	1	0	0	0	0	0	2	31	7.8	8	100	45	1
112	35	Secondary	8	22.8212	89.349	Khulna	3	1.21457	2	2.5	5	1	3	1	3	0	1	3	2	2	45	1	0	0	0	3	0	1	2	267	8	1	0	2	1	0	0	0	0	1	2	35	7.6	11	100	0	0
113	50	No	15	22.7924	89.3324	Khulna	3	0.202429	2	4.5	1.5	1	4	1	1	0	1	2	2	2	45	1	0	0	0	3	1	1	2	260	7	1	0	2	0	0	0	0	0	1	2	34	8	11	40	70	1
114	53	Secondary	20	22.7921	89.3334	Khulna	1	0.728745	3	5	2	1	4	3	3	0	1	3	3	2	45	1	0	0	0	2	1	1	2	125	8	1	0	2	1	0	0	0	0	1	2	33	8.5	10	45	85	1
115	58	Primary	25	22.7926	89.3368	Khulna	3	0.404858	2	5	3	1	4	1	1	0	1	5	1	2	105	2	0	0	0	1	1	1	3	300	10	3	0	3	0	0	0	0	0	0	2	31	7.6	8	100	0	0
116	35	Secondary	15	22.7968	89.3291	Khulna	1	0.607287	3	5	2.5	1	4	1	1	0	1	3	2	2	45	1	0	0	0	3	1	1	2	266	8	1	0	2	0	0	0	0	0	1	2	35	8	10	100	0	0
117	62	Primary	34	22.7883	89.335	Khulna	1	0.279352	3	3	2	1	3	1	3	0	1	2	2	2	85	1	0	0	0	2	1	1	3	350	12	3	1	3	1	0	0	0	0	1	2	32	7.6	7.5	30	0	0
118	35	Junior Secondary	15	22.7899	89.3431	Khulna	3	0.283401	2	4.5	1.5	1	2	1	3	0	1	3	2	2	45	1	0	0	0	3	1	1	3	571	8	2	0	2	1	0	0	0	0	1	2	35	8.5	12	30	0	0
119	32	Primary	10	22.776	89.3267	Khulna	3	0.323887	2	4	2	1	4	1	1	0	1	1	2	2	75	1	0	0	0	3	1	3	3	150	12	3	0	4	0	0	0	0	0	1	2	32	7.5	8	100	0	0
120	32	Higher Secondary	8	22.7759	89.3272	Khulna	3	0.947368	2	4	2.5	1	2	1	1	0	1	5	1	2	45	1	0	0	0	3	1	1	2	478	8	1	0	1	0	0	0	0	0	1	2	35	7.5	11	100	0	0
121	28	Higher Secondary	25	22.7735	89.3265	Khulna	3	0.283401	3	3	2	1	1	1	1	0	1	2	3	2	30	0	4	1	0	4	1	3	2	250	8	2	0	1	0	0	0	0	0	0	2	32	8	12	100	45	1
122	50	No	20	22.7754	89.3274	Khulna	3	1.417	2	5.5	2	1	3	1	3	0	1	3	2	2	45	1	0	0	0	2	1	1	2	643	8	2	0	2	1	0	0	0	0	1	2	34	8	11	30	40	1
123	35	Higher Secondary	20	22.7763	89.325	Khulna	3	5.06073	2	5.5	3	1	3	1	3	0	1	3	3	2	45	1	0	0	0	3	1	1	2	548	8	1	0	2	1	0	0	0	0	1	2	33	8	11	35	35	1
124	65	Secondary	30	22.7737	89.3241	Khulna	3	1.16194	3	6	3	1	3	1	1	0	1	5	1	1	30	1	0	0	0	4	0	3	2	400	12	2	0	4	0	0	0	0	0	0	2	33	7.9	12	100	60	1
125	60	Secondary	9	22.7726	89.3226	Khulna	3	0.809717	2	5	1.5	1	3	1	3	0	1	3	2	2	30	1	0	0	0	3	1	1	2	600	9	1	0	2	1	0	0	0	0	1	2	34	8	10	100	35	1
126	45	Junior Secondary	19	22.7727	89.3228	Khulna	3	1.21457	2	4.5	3	1	3	1	1	0	1	3	2	2	30	0	4	1	0	3	0	1	2	466	8	1	0	1	0	0	0	0	0	1	2	33	7.5	10	35	40	1
127	58	No	20	22.7727	89.3228	Khulna	3	0.607287	2	4.5	4.5	1	3	1	3	0	1	3	2	2	75	0	4	1	0	4	1	1	2	460	8	2	0	2	1	0	0	0	0	1	2	34	8.5	10	35	35	1
128	48	Primary	7	22.7887	89.3348	Khulna	3	0.251012	2	5.5	3	1	4	1	1	0	1	2	3	2	60	1	0	0	0	3	1	1	3	457	8	2	0	4	0	0	0	0	0	1	2	35	7.6	12	35	0	0
129	68	Junior Secondary	45	22.7885	89.3357	Khulna	3	0.631579	3	4	3	1	3	1	1	0	1	1	3	2	60	2	0	0	0	3	1	1	2	200	10	2	1	3	0	0	0	0	0	1	2	32	7.9	8	45	0	0
130	40	No	4	22.7898	89.335	Khulna	3	0.1417	2	42	2.5	1	4	1	1	0	1	5	1	2	60	2	0	0	0	3	0	1	3	345	10	2	0	4	0	0	0	0	0	1	2	34	8.5	10	45	35	1
131	51	Higher Secondary	10	22.7884	89.3358	Khulna	3	0.364372	2	4	2.5	1	4	1	3	0	1	2	2	2	70	2	0	0	0	4	1	3	2	100	8	2	1	3	1	0	0	0	0	1	2	31	7.8	7	100	0	0
132	47	Junior Secondary	8	22.7883	89.3353	Khulna	3	2.02429	2	4	3	0	3	1	3	0	1	2	2	2	60	0	4	1	0	3	0	1	2	200	12	2	1	3	1	0	0	0	0	1	2	32	8	9	15	0	0
133	58	Higher Secondary	15	22.7864	89.3372	Khulna	3	0.566802	2	4	2	1	2	1	1	0	1	3	2	2	45	1	0	0	0	3	1	1	3	350	9	2	0	4	0	0	0	0	0	1	2	32	8	11	45	0	0
134	43	Bachelor's	3	22.6664	89.4492	Khulna	1	4.04858	1	0	4.5	0	4	3	3	1	1	1	2	4	90	0	1	0	1	1	0	4	2	600	5	2	0	2	0	0	1	1	1	0	1	34	7.8	10	20	0	0
135	42	Bachelor's	2	22.7619	89.5036	Khulna	1	3.64372	2	0	4.5	0	4	3	3	1	1	2	2	2	105	0	1	0	1	1	0	4	2	600	15	1	0	2	1	0	1	1	1	0	1	30	7.7	12	20	0	0
136	73	Secondary	12	22.7297	89.4702	Khulna	3	0.0526316	2	5	5	1	4	1	1	0	1	3	3	2	45	1	0	0	0	3	1	1	1	80	13	2	0	5	0	0	0	0	0	0	2	26	8	12	55	0	0
137	35	Primary	10	22.6793	89.4771	Khulna	3	0.1417	2	4	2.5	1	3	1	1	0	1	1	2	1	60	0	2	0	0	3	0	3	2	114	14	2	1	3	0	0	0	0	0	1	2	27	9	14	20	0	0
138	30	Secondary	25	22.6794	89.477	Khulna	3	0.668016	2	3	2	1	3	1	3	0	1	2	2	2	45	2	0	0	0	3	0	3	3	85	12	2	1	4	1	0	0	0	0	1	2	27	9	11	60	0	0
139	65	No	16	22.6763	89.4743	Khulna	3	0.222672	2	6	3	1	4	1	1	0	1	2	3	2	45	0	4	1	0	3	1	1	2	100	15	2	1	5	0	0	0	0	0	1	2	27	9	14	65	0	0
140	42	Bachelor's	1	22.6606	89.4622	Khulna	3	2.26316	3	0	5	0	4	3	3	1	1	2	2	2	105	0	1	0	1	1	0	4	2	600	10	1	0	2	1	0	1	1	1	0	1	30	7.9	16	15	0	0
141	37	Junior Secondary	10	22.6878	89.4761	Khulna	3	1.82186	3	6	3	1	4	1	1	0	1	1	2	2	45	0	2	0	0	2	1	1	2	73	15	2	1	3	0	0	0	0	0	1	2	26	8.5	13	20	0	0
142	62	Primary	1	22.6692	89.4661	Khulna	3	0.607287	3	0	5	1	4	1	3	1	1	2	2	2	115	0	1	0	1	1	0	4	2	600	10	2	0	2	1	0	1	1	1	0	1	30	7.8	14	15	0	0
143	50	Secondary	30	22.6905	89.4739	Khulna	3	8.90688	3	4	2.5	0	4	1	1	0	1	3	2	2	45	0	2	0	0	2	1	1	2	65	18	2	1	1	0	0	0	0	0	1	2	26	9	13	65	0	0
144	40	Junior Secondary	25	22.6905	89.4741	Khulna	3	2.55061	3	4	2.5	0	4	1	1	0	1	1	3	2	30	0	2	0	0	3	0	1	1	61	16	2	1	1	0	0	0	0	0	1	2	26	8.5	13	75	0	0
145	61	No	9	22.6906	89.474	Khulna	3	1.21457	2	4	2	1	3	1	1	0	1	2	2	2	30	0	2	0	0	3	1	1	2	116	18	2	1	1	0	0	0	0	0	1	2	25	8	12	45	0	0
146	35	Bachelor's	3	22.8486	89.4703	Khulna	1	4.21053	2	0	4.5	0	4	3	3	1	1	2	2	2	75	0	1	0	0	1	0	4	2	600	12	1	0	2	1	0	1	1	1	1	1	30	7.8	13	85	90	1
147	35	Bachelor's	3	22.6747	89.4742	Khulna	1	4.21053	2	0	4.5	0	4	3	3	1	1	2	2	2	70	0	1	0	0	1	0	4	2	600	12	1	0	2	1	0	1	1	1	1	1	30	7.8	13	80	90	1
148	24	Master's	3	22.7075	89.5267	Khulna	1	2.02429	1	0	5	1	4	3	3	1	1	1	2	4	75	0	1	0	1	3	0	4	2	20	10	2	0	2	1	0	1	1	1	0	1	35	7.8	5.5	20	0	0
149	40	Secondary	16	22.6475	89.0428	Satkhira	3	28.3239	2	2	4	0	3	1	1	0	1	3	3	2	45	0	2	0	0	4	1	1	2	600	30	2	1	5	1	0	0	0	1	1	2		11	10	20	40	1
150	35	Primary	3	22.5204	89.0133	Satkhira	3	0.708502	1	4	1.5	1	4	1	3	0	1	2	2	2	45	0	2	0	0	2	1	1	3	96	15	2	1	1	1	0	0	0	0	1	2				90	0	1
151	50	Primary	13	22.6481	89.0463	Satkhira	3	0.404858	2	1	2	1	3	1	1	0	1	2	3	2	30	0	2	0	0	3	1	1	3	200	15	2	0	5	0	0	0	0	1	1	2		8	13	95	90	1
152	26	Junior Secondary	4	22.5195	89.0136	Satkhira	3	3.23887	2	4	2.5	1	1	1	1	0	1	3	2	2	45	0	2	0	0	3	1	1	2	89	12	2	1	5	0	0	0	0	0	1	2				95	100	1
153	36	Primary	22	22.5139	89.0356	Satkhira	3	4.0081	2	3.5	2	1	3	1	3	0	1	5	1	2	45	0	4	1	0	4	1	1	2	60	10	2	1	1	0	0	0	0	0	1	2				80	100	1
154	29	Secondary	12	22.6821	89.0477	Satkhira	3	0.404858	2	1	2	1	3	1	1	0	1	3	2	2	30	0	4	1	0	1	1	3	3	80	25	2	1	3	0	0	0	0	0	1	2		5	7	30	0	0
155	17	Secondary	10	22.5197	89.0101	Satkhira	3	0.222672	3	5	2.5	1	3	3	3	0	1	3	2	2	45	0	2	0	0	3	1	1	1	90	18	2	0	5	1	0	0	0	0	1	2	26	9	12	75	40	1
156	45	Primary	16	22.6475	89.045	Satkhira	3	0.267206	3	3	2	1	3	1	1	0	1	3	2	2	50	0	4	1	0	1	1	1	2	200	28	2	1	1	0	0	0	0	0	1	2	27	6	10	40	0	0
157	36	Secondary	18	22.5119	89.0358	Satkhira	3	2.00405	2	3.5	3	1	3	1	1	0	1	2	2	2	30	0	2	0	0	4	0	1	2	60	15	2	0	5	0	0	0	0	0	1	2				70	0	0
158	53	Primary	8	22.5128	89.0356	Satkhira	3	0.611336	2	4	3	1	3	1	3	0	1	5	1	2	60	0	2	0	0	4	1	4	2	950	12	2	1	1	0	0	0	0	0	1	2				80	100	1
159	48	Higher Secondary	18	22.6704	89.0507	Satkhira	3	0.445344	3	3	1	1	3	1	1	0	1	3	2	2	45	0	2	0	0	1	1	1	2	400	30	2	1	5	0	0	0	0	1	1	2	27	6	4	40	0	0
160	50	Junior Secondary	18	22.648	89.0462	Satkhira	3	0.404858	3	4	1	1	3	1	1	0	1	3	2	2	60	0	2	0	0	1	1	3	2	80	25	2	1	5	0	0	0	0	0	1	2	26	5	3	80	0	0
161	30	Primary	9	22.519	89.0098	Satkhira	3	0.246964	3	2.5	1.5	1	3	1	1	0	1	2	2	2	60	0	2	0	0	2	1	1	2	123	14	2	0	1	0	0	0	0	0	1	2				80	40	1
162	34	Junior Secondary	22	22.5167	89.0369	Satkhira	3	3.60729	1	3	2	1	3	1	3	0	1	5	1	2	45	0	4	1	0	4	0	1	2	50	12	2	0	1	0	0	0	0	0	1	2				85	100	1
163	45	Junior Secondary	16	22.6482	89.0444	Satkhira	3	0.404858	2	4	2	1	3	1	1	0	1	3	2	2	30	2	0	0	0	1	0	1	2	80	20	2	1	5	0	0	0	0	0	1	2				65	0	0
164	45	Primary	10	22.5153	89.0375	Satkhira	3	0.732794	1	3	2	1	3	1	3	0	1	5	1	2	55	0	4	1	0	4	1	1	2	60	15	2	1	1	0	0	0	0	0	1	2				65	90	1
165	27	Primary	15	22.6475	89.0447	Satkhira	3	1.20243	3	4	1	1	3	1	1	0	1	3	2	2	50	0	4	1	0	1	0	1	2	200	7	2	1	5	0	0	0	0	0	1	2	26			45	40	1
166	22	Bachelor's	5	22.5133	89.0372	Satkhira	3	0.1417	1	3	2	1	3	3	1	0	1	5	1	2	45	0	2	0	0	4	1	1	2	150	3	2	0	1	0	0	0	0	0	1	2				65	85	1
167	25	Higher Secondary	11	22.5219	89.0129	Satkhira	3	0.668016	2	4	1.5	1	4	1	3	0	1	2	2	2	45	0	2	0	0	3	1	1	2	141	15	2	1	1	0	0	0	0	0	1	2				45	85	1
168	45	Primary	18	22.648	89.044	Satkhira	3	0.267206	3	2.5	1	1	3	1	1	1	1	2	2	2	30	0	2	0	0	1	1	1	3	60	15	2	1	5	0	0	0	0	0	1	2		8		40	0	0
169	52	Primary	18	22.5133	89.0406	Satkhira	3	60.1215	1	3	1.5	0	3	1	1	0	1	5	1	2	30	0	2	0	0	4	1	1	2	120	12	2	0	1	0	0	0	0	0	1	2				30	0	0
170	35	Primary	25	22.5149	89.0078	Satkhira	3	0.595142	3	3	2	1	3	1	3	0	1	2	2	2	50	0	2	0	0	3	1	1	2	153	15	2	0	1	1	0	0	0	0	1	2				20	0	0
171	50	Junior Secondary	20	22.6489	89.0422	Satkhira	3	5.74899	3	3	1	1	3	1	1	0	1	3	2	4	75	0	4	1	0	1	1	1	2	90	15	2	1	5	0	0	0	0	0	1	2		8	11	65	85	1
172	58	Junior Secondary	23	22.6479	89.0425	Satkhira	3	2.42915	3	4	2	1	3	1	1	0	1	3	2	2	45	0	4	1	0	1	1	1	2	60	10	2	1	5	0	0	0	0	0	1	2		7	4	65	90	1
173	53	Secondary	16	22.5208	89.01	Satkhira	3	0.935223	2	3	4	1	1	1	1	0	1	5	1	2	45	0	2	0	0	4	1	1	3	45	7	2	0	1	0	0	0	0	0	1	2				75	90	1
174	80	No	23	22.6487	89.0412	Satkhira	3	0.267206	3	3	1.5	1	4	1	1	0	1	5	1	2	50	0	2	0	0	1	1	1	2	85	7	2	1	5	0	0	0	0	0	1	2		6	9	35	45	1
175	58	Primary	30	22.5202	89.0103	Satkhira	3	1.1336	3	4.5	2	1	3	1	1	0	1	2	2	2	50	0	2	0	0	2	1	1	2	133	15	2	0	1	0	0	0	0	0	1	2	27	9	13	75	0	0
176	35	Bachelor's	23	22.5214	89.0103	Satkhira	3	0.40081	2	0	3	1	3	1	3	0	1	5	1	2	50	0	4	1	0	1	0	1	2	75	7	2	0	4	0	0	0	0	0	1	2				85	90	1
177	26	Junior Secondary	6	22.648	89.04	Satkhira	3	1.73684	2	4	1.5	1	1	1	1	0	1	3	2	2	50	2	0	0	0	1	1	1	2	120	7	2	1	2	1	0	0	0	0	1	2		6		30	85	1
178	42	Secondary	8	22.5223	89.0113	Satkhira	3	0.202429	2	2	1	1	3	1	1	0	1	2	2	2	45	0	2	0	0	2	1	1	2	95	10	2	0	5	0	0	0	0	0	1	2				35	85	1
179	30	Junior Secondary	18	22.6488	89.0414	Satkhira	3	2.14575	2	3.5	3	1	1	1	1	0	1	2	2	2	30	0	2	0	0	4	1	1	2	55	10	2	0	5	0	0	0	0	0	1	2				85	75	1
180	63	No	3	22.5236	89.0097	Satkhira	3	2.13765	2	3	2	1	3	1	1	0	1	5	1	2	30	0	2	0	0	4	1	1	2	40	8	2	0	1	0	0	0	0	0	1	2				15	0	0
181	40	Primary	28	22.6485	89.0413	Satkhira	3	1.01215	3	2.5	2	1	3	1	1	0	1	2	2	2	30	0	2	0	0	4	1	1	2	60	8	2	0	1	0	0	0	0	0	1	2				90	0	0
182	50	Primary	24	22.5239	89.0072	Satkhira	3	2.93927	2	3	1.5	0	3	1	1	0	1	5	1	2	45	0	2	0	0	4	1	1	2	95	15	2	1	1	0	0	0	0	0	1	2				95	75	1
183	32	Secondary	12	22.5241	89.0077	Satkhira	3	1.01215	2	5	2.3	1	3	1	3	0	1	3	2	2	45	0	2	0	0	3	1	1	3	110	14	3	0	5	1	0	0	0	0	1	2				85	75	1
184	47	Higher Secondary	28	22.65	89.043	Satkhira	3	2.22672	3	4	1.5	1	3	1	1	0	1	2	2	2	45	0	2	0	0	4	1	1	2	65	13	2	0	1	0	0	0	0	0	1	2	28	7.5		85	60	1
185	50	Primary	23	22.6499	89.0434	Satkhira	3	1.21457	3	3.5	2	1	3	1	1	0	1	2	2	2	45	0	2	0	0	4	1	1	2	55	8	2	0	1	0	0	0	0	0	1	2				80	100	1
186	52	Primary	10	22.5192	89.0104	Satkhira	3	0.303644	2	3.5	1	1	4	1	1	0	1	3	2	2	30	0	2	0	0	2	1	1	1	111	13	2	0	5	0	0	0	0	0	1	2				35	100	1
187	30	No	18	22.6501	89.0435	Satkhira	3	0.202429	3	2	1.5	1	3	1	1	0	1	2	2	2	30	0	2	0	0	1	1	1	2	60	10	2	0	1	0	0	0	0	0	1	2				80	100	1
188	26	Junior Secondary	18	22.5194	89.0075	Satkhira	3	0.202429	2	3	2	1	3	3	3	0	1	5	1	2	30	0	4	1	0	1	0	1	2	65	15	2	0	3	0	0	0	0	0	1	2				85	100	1
189	26	Secondary	19	22.6483	89.0426	Satkhira	3	4.0081	3	3	1	1	4	1	1	0	1	3	2	2	30	0	2	0	0	1	1	1	2	90	14	2	1	5	0	0	0	0	0	1	2		8		40	15	1
190	33	Higher Secondary	15	22.5192	89.0105	Satkhira	3	0.384615	2	3	1.5	1	3	1	1	0	1	1	3	2	55	0	2	0	0	2	1	1	3	165	16	2	0	5	0	0	0	0	0	1	2				60	0	0
191	55	Primary	16	22.6501	89.0429	Satkhira	3	0.526316	3	4	2	1	4	1	1	0	1	5	1	2	50	0	2	0	0	1	1	1	2	85	14	2	1	5	0	0	0	0	0	1	2		4		65	20	1
192	32	Secondary	9	22.6816	89.477	Khulna	1	1.01215	3	5	3	1	3	1	1	0	1	2	2	2	50	0	2	0	0	4	0	1	2	240	8	2	1	1	0	0	0	0	0	1	2	27		11	65	100	1
193	46	Secondary	12	22.6825	89.4763	Khulna	3	8.09717	2	4	2	0	4	1	1	0	1	5	1	4	60	1	0	0	0	4	1	1	2	60	15	2	1	5	0	0	0	0	0	0	2				45	20	1
194	39	Junior Secondary	15	22.6821	89.4762	Khulna	1	0.303644	2	4	3.5	1	4	1	1	0	1	3	2	2	45	1	0	0	0	4	1	1	2	160	10	2	0	2	0	0	0	0	0	1	2				65	65	1
195	55	Primary	20	22.6824	89.4767	Khulna	3	0.404858	2	4	3.5	1	3	1	1	0	1	3	2	2	30	1	0	0	0	4	1	1	2	150	8	2	1	2	0	0	0	0	0	1	2				60	0	0
196	18	Higher Secondary	13	22.6781	89.4777	Khulna	3	0.202429	2	5	3	0	4	1	1	0	1	3	2	2	60	2	0	0	0	3	1	1	2	100	20	2	1	5	0	0	0	0	0	1	2				45	0	0
197	55	No	17	22.6792	89.4771	Khulna	3	0.202429	2	4	1	1	4	1	1	0	1	3	2	2	60	2	0	0	0	1	1	1	2	100	30	2	1	5	0	0	0	0	0	1	2				15	0	0
198	24	Junior Secondary	8	22.6812	89.4777	Khulna	3	1.417	2	3	2.5	1	3	1	1	0	1	3	2	2	30	1	0	0	0	4	1	1	2	166	8	2	1	3	0	0	0	0	0	1	2				75	45	1
199	32	Secondary	15	22.6801	89.4779	Khulna	3	0.202429	2	4	2	1	4	1	1	0	1	2	2	2	60	2	0	0	0	1	0	3	2	75	7	2	1	5	0	0	0	0	0	1	2				30	0	0
200	35	Secondary	15	22.6755	89.474	Khulna	3	1.82186	2	4	2.5	1	3	1	1	0	1	3	2	2	30	1	0	0	0	4	0	1	2	188	10	2	1	3	0	0	0	0	0	1	2		8	12	75	70	1
201	45	No	12	22.6759	89.4719	Khulna	3	0.202429	2	4	2	1	4	1	1	0	0	5	1	4	60	1	0	0	0	1	1	1	2	100	25	2	1	5	0	0	0	0	0	1	2				20	50	1
202	47	Higher Secondary	28	22.6745	89.4719	Khulna	3	2.42915	2	6	2.5	1	3	1	3	0	1	2	2	2	60	0	2	0	0	4	0	1	2	117	7	2	1	3	0	0	0	0	0	1	2		8.8		75	85	1
203	26	Secondary	2	22.6762	89.4718	Khulna	3	0.708502	2	4	1	1	4	1	1	0	1	3	2	2	75	1	0	0	0	1	1	1	2	120	20	2	1	2	0	0	0	0	0	1	2		8		30	50	1
204	27	Secondary	18	22.6718	89.4735	Khulna	3	0.506073	2	5	2	1	4	1	1	0	1	3	2	2	75	1	0	0	0	4	1	1	2	80	30	2	1	2	0	0	0	0	0	1	2				70	50	1
205	58	Primary	30	22.6762	89.4716	Khulna	3	0.607287	2	4	1.5	1	3	1	1	0	1	2	2	2	30	1	0	0	0	4	1	1	2	140	8	2	1	3	0	0	0	0	0	1	2				70	90	1
206	35	No	18	22.6718	89.4734	Khulna	3	0.404858	2	4	1	1	4	1	1	0	1	3	2	2	45	1	0	0	0	1	1	1	2	80	30	2	0	5	0	0	0	0	0	1	2				35	45	1
207	35	Junior Secondary	11	22.6743	89.4719	Khulna	3	0.303644	2	4	2	1	3	1	1	0	1	2	2	2	30	1	0	0	0	4	1	1	2	150	8	2	1	1	0	0	0	0	0	1	2				75	90	1
208	28	Master's	3	22.4428	89.6111	Khulna	1	25.8583	2	3	5.5	0	3	3	3	1	1	1	2	1	105	0	1	0	1	1	1	4	2	600	15	2	0	2	1	0	1	1	1	1	1	29	7.9	12	75	0	0
209	38	Secondary	11	22.6761	89.4707	Khulna	3	1.21457	2	5	2	1	4	1	1	0	1	2	2	2	30	0	4	1	0	1	1	1	2	166	8	2	0	2	0	0	0	0	0	1	2				80	90	1
210	38	Primary	12	22.6759	89.4706	Khulna	3	0.283401	2	4	2	1	4	1	1	0	1	5	1	4	45	0	4	1	0	1	1	4	2	181	15	2	1	5	0	0	0	0	0	1	2				90	45	1
211	52	Secondary	30	22.6768	89.4712	Khulna	3	0.607287	2	3	2.5	1	3	1	1	0	1	2	3	2	30	1	0	0	0	4	0	1	2	250	9	2	1	1	0	0	0	0	0	1	2				100	0	0
212	55	Secondary	6	22.4333	89.6114	Khulna	1	42.5101	1	3	5.5	0	3	3	3	1	1	1	2	1	75	0	1	0	0	1	1	4	2	800	14	2	0	2	1	0	1	1	1	0	1	32	7.9	13	20	0	0
213	30	Bachelor's	2	22.4347	89.6231	Khulna	1	4.04858	2	0	5.5	0	3	1	3	1	1	1	2	2	75	0	1	0	1	1	0	4	2	480	16	2	0	2	1	0	1	1	1	0	1	33	7.8	13	100	0	0
214	32	Junior Secondary	13	22.6839	89.4647	Khulna	3	0.404858	1	5	3	0	3	3	1	0	1	2	2	2	45	0	4	1	0	1	1	1	2	166	14	2	0	4	1	0	0	0	0	1	2	29		28	100	0	0
215	29	Secondary	12	22.6838	89.4654	Khulna	3	0.809717	2	6	2	0	4	1	1	0	0	2	2	2	45	0	4	1	0	1	1	1	2	100	15	1	0	4	1	0	0	0	0	1	2	29	5	8	40	0	1
216	62	Higher Secondary	12	22.6835	89.4644	Khulna	3	1.21457	2	6	3	0	3	1	1	0	1	2	2	2	50	0	4	1	0	4	1	1	2	170	12	2	0	4	1	0	0	0	0	1	2	28		25	100	0	0
217	28	Secondary	8	22.6838	89.4642	Khulna	3	0.607287	2	4	1	1	4	1	1	0	1	3	2	2	30	1	0	0	0	1	1	3	2	121	18	2	1	5	0	0	0	0	0	1	2		7		15	0	1
218	40	Junior Secondary	15	22.6834	89.4641	Khulna	3	0.607287	2	5	1.3	1	1	1	1	0	1	2	2	2	45	1	0	0	0	1	1	1	2	250	30	2	0	2	0	0	0	0	0	1	2		6		100	40	1
219	31	Higher Secondary	10	22.6835	89.4647	Khulna	3	0.404858	2	6	3	1	3	1	1	0	1	2	2	2	45	0	4	1	0	4	1	1	2	180	12	2	0	2	0	0	0	0	0	1	2	28		25	100	35	1
220	45	Primary	15	22.6829	89.4646	Khulna	3	0.303644	2	2.5	1.5	1	4	1	1	0	0	5	1	2	45	0	4	1	0	1	1	1	2	116	10	2	0	1	0	0	0	0	0	1	2	29		22	100	85	1
221	25	Secondary	9	22.6836	89.4639	Khulna	3	0.607287	2	6	2	1	4	1	1	0	0	5	1	4	180	0	4	1	0	1	0	3	2	142	15	2	0	5	0	0	0	0	0	1	2		7		100	85	1
222	35	Primary	9	22.6838	89.465	Khulna	3	0.283401	2	3	1	1	3	1	1	0	1	3	2	2	30	0	4	1	0	1	1	3	2	200	15	2	0	2	0	0	0	0	0	1	2		7		45	75	1
223	32	Junior Secondary	14	22.6834	89.4654	Khulna	3	0.303644	1	4	2	1	3	1	1	0	1	2	3	2	30	0	4	1	0	1	1	1	3	155	10	2	0	1	0	0	0	0	0	1	2	25		18	55	35	1
224	30	No	10	22.6836	89.4638	Khulna	3	1.21457	1	5	2	1	4	1	1	0	0	5	1	4	180	1	0	0	0	1	1	3	2	100	20	2	0	5	0	0	0	0	0	1	2				20	75	1
225	36	Junior Secondary	10	22.6831	89.4628	Khulna	3	0.303644	2	3	1.5	1	3	1	1	0	1	2	2	2	30	0	2	0	0	4	1	1	2	166	12	2	1	4	0	0	0	0	0	1	2	25		18	60	40	1
226	42	Secondary	15	22.6839	89.4626	Khulna	3	0.404858	2	5	1	1	4	1	1	0	0	2	2	2	75	1	0	0	0	1	1	3	2	250	21	2	1	4	0	0	0	0	0	0	2		7		45	0	0
227	50	Primary	13	22.6836	89.4627	Khulna	3	0.242915	2	4	2.5	1	3	1	1	0	1	2	2	2	45	0	2	0	0	4	1	1	2	175	8	2	0	3	0	0	0	0	0	1	2				60	45	1
228	55	Primary	13	22.6828	89.4659	Khulna	3	1.01215	2	5	2	0	3	1	1	0	1	2	2	2	30	3	0	0	0	1	1	1	2	175	10	2	0	3	0	0	0	0	0	1	2	28		15	65	0	0
229	53	Secondary	1	22.5031	89.6472	Bagerhat	1	2.83401	1	0	4.5	0	4	3	3	1	1	1	2	2	70	0	1	0	0	1	0	4	2	560	30	2	0	2	1	0	1	1	1	0	1	30	7.8	6	65	0	1
230	40	Higher Secondary	5	22.5061	89.6622	Bagerhat	1	0.870445	1	0	5	0	3	3	3	1	1	1	2	4	70	1	0	0	0	1	1	4	2	640	12	2	0	2	1	0	0	0	0	1	2	30	7.8	12	75	75	1
231	30	No	12	22.6742	89.4747	Bagerhat	3	0.202429	2	5	1.5	1	4	1	1	0	1	2	2	2	45	0	2	0	0	1	1	1	2	80	15	2	1	5	0	0	0	0	0	1	2				15	85	1
232	36	Higher Secondary	2	22.4981	89.6442	Bagerhat	1	40.4858	3	0	5.5	0	3	1	3	1	1	1	2	2	75	0	4	1	0	1	0	4	2	480	15	2	0	2	1	0	0	0	0	1	2	29	7.9	7	15	0	0
233	22	Higher Secondary	10	22.6738	89.4744	Bagerhat	3	0.809717	3	4	2.5	1	3	1	1	0	1	2	2	2	45	0	4	1	0	4	1	1	2	177	12	2	1	3	0	0	0	0	0	1	2				85	100	1

## Sheet: DataCoding
Variables category	Variables	Variables type	Variables narration	Khulna	Bagerhat	Satkhira
Site/farm charecteristics	Prior land use	NV	Rich or other crops farming: 3	120	23	56
			Wetland or others: 1	30	3	1
	Area of production pond (ha)	CV	Continuous variable	1.29	2.87	2.91
	Dominant soil type	NV	Sandy soil: 3	38	3	18
			Loam soil: 2	93	16	33
			Clay soil: 1	19	7	6
	Average canal depth	CV	Continuous variable	4.52	4.73	3.32
	Average farm depth	CV	Continuous variable	2.7	3.03	1.96
	Culture practice	NV	Extensive: 2	131	24	57
			Semi-intensive: 1	19	2	0
Environmental variable	Temperature	CV	Continuous variable	30.2	27.1	29.3
	pH	CV	Continuous variable	7.8	7.6	7.4
	Salinity	CV	Continuous variable	7.4	10.2	15.9
Disease history	Previous prevalence of WSD	CV	Continuous variable	65.1	57.9	45.4
	Virus detected (current culture)	BV	No: 0	71	5	13
			Yes: 1	79	21	44
Management variables (Site/farm management)	Farm operated by owner	BV	No: 0	26	5	5
			Yes: 1	124	21	52
	Use of fertilizer	NV	No: 4	59	9	8
			Inorganic: 3	62	9	41
			Organic: 2	10	8	1
			Mixed – inorganic and organic: 1	19	0	7
	Chemicals use (pond preparation)	NV	Chemical treatments: 3	24	7	7
			Therapeutic treatments: 1	126	19	50
	Chemicals use (water treatment)	NV	Chemical treatments: 3	60	11	11
			Therapeutic treatments: 1	90	15	46
	Use of aerator	BV	No: 0	132	22	56
			Yes: 1	18	4	1
	Gher drying after harvest	BV	No: 0	6	1	0
			Yes: 1	144	25	57
	Sludge removal method	NV	No: 5	18	3	13
			Flushing, deposit sludge on farm: 3	62	9	24
			Flushing, deposit sludge on and off farm: 2	48	7	17
			Flushing, deposit sludge off farm: 1	22	7	3
	Sludge removal interval	NV	Never: 1	18	3	13
			1 year: 2	102	17	39
			≥2 year: 3	30	6	5
	Maintain and repair dikes	NV	No repair dikes or repair with the pond bottom soil of other farms: 4	7	1	1
			Repair dikes with the pond bottom soil of farm itself: 2	134	23	56
			Repair dikes with the soil from fallow land: 1	9	2	0
	Period of fallow (days)	CV	Continuous variable	55.56	57.3	45
Management variables (Water management)	Water source (direct natural)	NV	Rain water: 3	6	1	0
			Boring water: 2	21	0	3
			Direct from sea or river/tidal: 1	56	11	10
			If not direct natural: 0	67	14	44
	Water source (indirect natural)	NV	Water coming via other shrimp farms: 4	28	9	10
			Canal from sea/river: 2	20	3	34
			Treated water: 1	19	2	0
			If not indirect natural: 0	83	12	13
	Water coming via other farms	BV	No: 0	122	17	47
			Yes: 1	28	9	10
	Reservoir	BV	No: 0	135	25	57
			Yes: 1	15	1	0
	Frequency of water exchange	NV	≤ 7 – 28 days: 4	43	17	26
			29 – 42 days: 3	49	3	7
			> 42 days: 2	14	1	6
			No exchange: 1	44	5	18
	Same passes for inlet/outlet	BV	No: 0	65	8	7
			Yes: 1	85	18	50
Management variables (Culture management)	Culture method	NV	Monoculture: 4	20	4	1
			Polyculture (shrimp with prawn): 3	34	10	6
			Polyculture (shrimp with fish): 1	96	12	50
	Source of PL	NV	Mixed source or non-registered private hatchery: 3	19	1	7
			Registered private hatchery: 2	99	17	48
			Wild: 1	32	8	2
	Stocking density	CV	Continuous variable	229.7	208.7	257.1
	Stocking age	CV	Continuous variable	13.8	22.9	16
	Quality of PL	NV	Low: 3	9	2	1
			Medium: 2	115	23	56
			High: 1	26	1	0
	Crop rotation	BV	No: 0	82	11	26
			Yes: 1	68	15	31
Management variables (Feed management)	Types of feed use	NV	Live food: 5	12	1	20
			Homemade pellet feed: 4	25	9	7
			Mixed use of homemade and commercial pellet feed: 3	40	12	8
			Formulated commercial pellet feed: 2	50	4	3
			No: 1	23	0	19
	Use of feed additives	BV	No: 0	94	6	43
			Yes: 1	56	20	14
Management variables (Biosecurity management)	Bird scare net	BV	No: 0	141	25	57
			Yes: 1	9	1	0
	Crab fence	BV	No: 0	131	24	57
			Yes: 1	19	2	0
	Foot bath	BV	No: 0	131	24	57
			Yes: 1	19	2	0
	Limited access	BV	No: 0	131	23	54
			Yes: 1	19	3	3
	Same equipment for whole farm	BV	No: 0	31	2	0
			Yes: 1	119	24	57
